# Supplementary material for: Impact of Oropharyngeal Packing on Postoperative Nausea, Vomiting, and Throat Discomfort: A Systematic Review and Meta-Analysis
Source: Dent J (Basel). 2026 Jun 2;14(6):337. doi: 10.3390/dj14060337 (PMC13297648; doi:10.3390/dj14060337)
Supplement: Supplementary file 1 [file dentistry-14-00337-s001.zip]

Archive with 1 entries (1 files):
- dentistry-4016770-supplementary.pdf
